# Supplementary material for: Changes in the spatial and temporal characteristics of China’s arid region in the background of ENSO
Source: Sci Rep. 2022 Oct 24;12:17826. doi: 10.1038/s41598-022-21712-4 (PMC9592619; doi:10.1038/s41598-022-21712-4)
Supplement: Supplementary file 1 — Supplementary Information 1. [file 41598_2022_21712_MOESM1_ESM.xlsx]

## Sheet: Center
Year	x	y
1961	88.2292	39.2696
1962	90.1153	39.6953
1963	89.619	39.7653
1964	88.8676	39.2829
1965	91.244	39.3546
1966	89.6781	40.025
1967	88.0222	39.5411
1968	89.2512	39.6534
1969	88.6918	40.4462
1970	88.1356	40.5671
1971	89.0653	40.5019
1972	90.2586	38.9434
1973	88.66	39.539
1974	89.8554	39.58
1975	89.0174	39.4343
1976	89.0079	39.2975
1977	87.5626	39.6495
1978	89.1344	39.4592
1979	88.0365	38.9044
1980	90.7976	39.7564
1981	89.0243	39.136
1982	90.2542	39.5474
1983	88.9189	39.1079
1984	88.647	38.8193
1985	89.1907	39.6845
1986	89.4065	39.2431
1987	89.8526	39.2611
1988	88.9586	39.2709
1989	89.8431	39.7112
1990	88.7998	39.3398
1991	89.5175	39.6742
1992	88.8821	38.6041
1993	89.8029	39.9954
1994	88.9326	38.8209
1995	88.0871	39.5325
1996	89.1065	39.6328
1997	90.2256	39.7583
1998	88.9603	39.0001
1999	90.6034	39.6045
2000	89.9626	40.2853
2001	90.6019	39.495
2002	89.4692	39.6254
2003	88.8864	39.1268
2004	89.1404	39.0527
2005	91.2357	39.7844
2006	89.0623	39.3104
2007	89.6659	41.8065
2008	88.4726	39.8643
2009	90.335	39.1642
2010	89.2263	41.0558
2011	90.6182	39.5792
2012	88.2685	38.6233
2013	89.9861	40.5857
2014	88.6235	39.4116
2015	89.2666	38.3794
2016	89.0012	39.4054
