# Supplementary material for: Changes in the spatial and temporal characteristics of China’s arid region in the background of ENSO
Source: Sci Rep. 2022 Oct 24;12:17826. doi: 10.1038/s41598-022-21712-4 (PMC9592619; doi:10.1038/s41598-022-21712-4)
Supplement: Supplementary file 2 — Supplementary Information 2. [file 41598_2022_21712_MOESM2_ESM.xlsx]

## Sheet: Sheet1
Year	Spring	Summer	Autumn	Winter	Average annual teperature	Annual	Spring	Summer	Autumn	Winter	Area
1961	12.4755	23.3286	12.653	-0.96542	11.933	70.2338	16.2658	39.2386	10.8623	3.86708	279.26
1962	11.6399	22.7944	11.8928	-0.6803	11.4658	75.2391	8.75742	40.5823	22.0754	3.82398	310.055
1963	12.5859	22.874	12.5485	-1.26222	11.7504	68.8448	15.2627	38.8234	11.9431	2.81561	288.234
1964	12.6183	22.5798	12.3942	-2.09098	11.4211	84.4034	29.9685	38.8857	10.8322	4.71705	280.447
1965	11.7393	22.3792	12.5209	-0.772964	11.5262	82.9452	14.5599	50.1688	15.0752	3.14127	347.9
1966	12.2183	22.831	11.9485	-0.49705	11.6811	83.1599	13.5998	51.3337	13.8585	3.31949	288.856
1967	12.4182	23.0121	11.3352	-2.71365	11.0748	74.9941	15.3077	43.6518	11.941	4.09356	281.688
1968	12.1292	22.4176	12.1231	-1.51052	11.3112	76.5837	11.3592	48.3207	13.9558	2.94802	294.915
1969	12.1492	22.3144	11.874	-2.63803	10.9798	78.8361	14.2137	49.0204	11.1544	4.44763	257.891
1970	10.9346	22.4801	11.947	-0.997979	11.1403	75.585	16.2029	46.6834	9.43107	3.26752	273.971
1971	11.7395	22.748	11.9913	-1.2939	11.3581	86.0075	14.7552	49.9849	16.6519	4.61552	277.857
1972	12.1535	22.6732	11.7384	-1.52205	11.8162	89.3983	15.8287	51.5263	16.7771	5.26615	307.498
1973	12.4664	22.539	11.9213	-0.294258	11.7081	80.5388	14.7203	46.8406	14.3581	4.61983	272.596
1974	12.0588	22.2081	12.0664	-2.02427	11.1369	80.3748	10.7162	52.7576	10.2567	6.64425	299.057
1975	12.1385	22.7745	12.6508	-1.18135	11.6507	78.2454	10.2837	45.4858	18.1828	4.29306	299.54
1976	11.1727	21.7494	11.0602	-0.659867	10.8548	78.7538	10.1729	50.1859	13.4506	4.94443	280.101
1977	12.3237	22.4718	12.4626	-2.03478	11.3764	80.5945	10.9523	42.2351	18.1189	9.28822	270.007
1978	12.1721	22.9422	12.1431	-1.11308	11.6032	79.3225	14.3003	45.0176	14.0133	5.99125	294.478
1979	11.4912	22.4581	11.5741	0.526287	11.5663	88.1931	9.71511	60.5445	13.0478	4.88571	277.249
1980	11.4501	22.3386	12.5268	-1.47773	11.2397	70.2578	13.4399	38.3172	14.4824	4.01834	295.707
1981	12.6338	22.8813	10.9825	-1.30203	11.3567	91.5883	10.9477	61.163	15.9209	3.55667	283.673
1982	12.1589	22.3248	12.3894	-0.698008	11.6062	82.4735	18.2252	46.2251	15.432	2.59124	303.898
1983	12.0098	22.3046	12.7182	-1.30741	11.4958	85.2234	14.2799	50.6917	16.4372	3.81468	300.578
1984	11.6202	22.4637	12.02	-2.70813	10.8786	74.9402	11.3353	50.195	10.409	3.001	269.932
1985	11.5511	22.5071	11.8569	-1.67089	11.119	68.6918	15.6543	38.1822	10.7767	4.07869	284.552
1986	12.0595	22.3968	11.4253	-0.879987	11.3157	78.022	37.572	43.5007	13.6513	4.74604	293.209
1987	11.8386	22.2767	12.2836	0.203391	11.7027	94.4836	19.2549	55.4739	16.3654	3.38938	263.068
1988	11.3045	22.8878	12.4026	-0.414293	11.5784	90.6268	29.1458	47.742	8.84941	4.88956	248.712
1989	12.1363	22.232	12.3071	-0.237035	11.6715	79.8663	8.84288	47	18.3262	5.6973	283.34
1990	12.1781	22.8733	13.1783	-0.227978	12.0594	78.2659	21.386	40.9736	10.6796	5.22677	267.563
1991	11.8684	22.8243	12.2538	-0.21228	11.7385	86.7725	17.6115	52.8634	8.38432	7.9132	300.494
1992	12.1692	22.2204	11.5588	-0.158276	11.4752	85.9151	14.232	56.0161	11.4659	4.20125	267.679
1993	12.0945	22.0779	11.9833	-0.488143	11.4579	90.9637	15.4971	57.5405	11.9669	5.95923	263.576
1994	12.5404	23.2579	12.6778	0.0427617	12.1859	76.8355	9.00588	47.98	13.4488	6.40081	285.574
1995	12.1163	22.7175	12.7449	-0.403316	11.8499	92.2204	12.0271	47.8787	26.5358	5.77876	285.156
1996	11.575	22.5451	12.4113	-0.661305	11.4991	82.4226	16.223	53.6155	9.58341	3.00075	248.984
1997	13.0931	23.0593	12.0532	-0.188815	12.0672	77.0051	14.203	48.6135	9.4821	4.70657	307.831
1998	13.3856	23.0577	13.7183	0.530773	12.712	81.2864	18.8875	46.0058	12.267	4.12606	244.55
1999	12.5414	22.842	13.0806	0.891432	12.3809	78.5083	14.8442	47.8053	12.2794	3.57933	267.173
2000	13.0126	23.3083	12.0464	-0.850063	11.9153	76.958	9.39516	49.5955	13.2494	4.71796	272.06
2001	12.9065	23.2244	13.1754	-0.575199	12.2403	69.0454	9.22909	37.6361	17.4118	4.76839	275.018
2002	13.3592	23.0429	12.1532	1.1079	12.4594	92.7014	18.9944	51.3546	13.7813	8.57111	252.393
2003	12.7519	22.8567	12.7718	0.304052	12.2186	84.5309	22.3629	41.6313	15.6553	4.88143	246.207
2004	13.2467	22.7574	12.7952	0.508798	12.3444	71.018	14.9835	41.0943	9.23174	5.70851	258.216
2005	12.8356	23.314	13.5169	-1.54989	12.0905	88.7999	24.1319	47.9295	12.335	4.40347	272.989
2006	12.9402	23.5353	13.6659	0.139921	12.6315	81.382	15.6404	43.4199	11.7129	10.6088	276.216
2007	13.208	23.3376	12.8498	1.5027	12.7664	81.5498	14.2031	48.3732	16.5189	2.45456	258.382
2008	13.7461	22.8885	4.63846	-1.29038	12.1811	78.6874	15.105	35.4137	18.7787	9.38997	261.658
2009	13.1864	23.1134	12.6566	0.474129	12.4002	65.7768	12.4813	28.9741	20.3879	3.93354	269.498
2010	11.7335	23.4368	8.89209	0.610975	11.2421	102.674	21.1527	46.6126	28.5978	6.31049	236.13
2011	12.2478	23.3075	13.1894	-1.31308	11.9005	72.7135	34.6227	43.5945	11.7135	5.06638	267.41
2012	13.0625	23.1956	12.2549	-1.75209	11.7251	99.671	11.8374	69.5614	12.0118	6.26052	267.363
2013	13.2513	23.7002	13.0164	-0.26647	12.4813	83.6273	16.7974	54.5974	9.36018	2.87232	255.374
2014	13.383	22.8703	13.4292	-0.306803	12.3413	75.551	9.77004	45.8036	15.0094	4.96797	265.521
2015	13.3953	22.8647	13.1576	0.985658	12.6713	100.783	18.148	55.3811	22.1199	5.13436	275.8
2016	13.5465	23.6508	13.0376	0.734873	12.6597	84.1784	11.2291	54.9458	14.649	3.35441	219.388
							春	夏	秋	冬	面积
平均	12.3708	22.7869	12.1904	-0.654083	11.7681	81.5763	15.7079	47.5891	14.201	4.84053	276.366
